# Supplementary material for: Commodity-specific punishment for experimentally induced defection in cooperatively breeding fish
Source: R Soc Open Sci. 2020 Feb 12;7(2):191808. doi: 10.1098/rsos.191808 (PMC7062066; doi:10.1098/rsos.191808)
Supplement: Data [file rsos191808supp1.csv]

	group_label	treatment_order	treatment	exclude_yes	exclude_why	part	batch	Defx	Mtnx	nAb	nAb6	nSub	nDig	nAi
1	1030_A_1	B A C D	A__Dm			2	first	FALSE	TRUE	1	1	0	3	10
2	1030_A_1	B A C D	A__Dm			1	first	FALSE	TRUE	6	6	0	0	2
3	1038_B_1	B C A D	D__DM			2	first	FALSE	FALSE	0	0	1	0	6
4	1038_B_1	B C A D	D__DM			1	first	FALSE	FALSE	5	4	12	5	7
5	5026_B_1	A B C D	A__Dm			2	first	FALSE	TRUE	21	16	6	0	1
6	5026_B_1	A B C D	A__Dm			1	first	FALSE	TRUE	27	5	4	0	4
7	5029_A_1	B C D A	B__dM			2	first	TRUE	FALSE	1	1	2	1	10
8	5029_A_1	B C D A	B__dM			1	first	TRUE	FALSE	2	0	0	0	0
9	1037_B_1	B D A C	B__dM			2	first	TRUE	FALSE	2	0	2	13	23
10	1037_B_1	B D A C	B__dM			1	first	TRUE	FALSE	7	6	11	6	0
11	5030_B_1	A D B C	C__dm	x	intruder escaped	2	first	TRUE	TRUE	6	4	5	16	23
12	5030_B_1	A D B C	C__dm	x	intruder escaped	1	first	TRUE	TRUE	0	0	1	0	15
13	5027_B_1	A C B D	A__Dm			2	first	FALSE	TRUE	11	7	4	0	252
14	5027_B_1	A C B D	A__Dm			1	first	FALSE	TRUE	1	1	0	0	153
15	1038_A_1	B A D C	D__DM			2	first	FALSE	FALSE	4	3	0	8	27
16	1038_A_1	B A D C	D__DM			1	first	FALSE	FALSE	2	1	4	13	59
17	1038_A_1	B A D C	A__Dm			2	first	FALSE	TRUE	5	4	2	0	38
18	1038_A_1	B A D C	A__Dm			1	first	FALSE	TRUE	7	2	4	0	33
19	1030_A_1	B A C D	B__dM			2	first	TRUE	FALSE	1	1	0	8	17
20	1030_A_1	B A C D	B__dM			1	first	TRUE	FALSE	9	2	5	18	0
21	1037_B_1	B D A C	C__dm			2	first	TRUE	TRUE	12	10	18	19	8
22	1037_B_1	B D A C	C__dm			1	first	TRUE	TRUE	3	1	0	0	0
23	1038_B_1	B C A D	C__dm			2	first	TRUE	TRUE	1	1	4	4	12
24	1038_B_1	B C A D	C__dm			1	first	TRUE	TRUE	8	6	1	0	0
25	1038_B_1	B C A D	B__dM			2	first	TRUE	FALSE	0	0	2	0	16
26	1038_B_1	B C A D	B__dM			1	first	TRUE	FALSE	12	4	10	3	0
27	5026_A_1	A D C B	C__dm	x	helper evicted	2	first	TRUE	TRUE	76	75	4	0	0
28	5026_A_1	A D C B	C__dm	x	helper evicted	1	first	TRUE	TRUE	32	17	0	0	0
29	5026_B_1	A B C D	B__dM			2	first	TRUE	FALSE	20	13	7	0	0
30	5026_B_1	A B C D	B__dM			1	first	TRUE	FALSE	35	15	6	0	0
31	5026_A_1	A D C B	D__DM			2	first	FALSE	FALSE	10	5	10	8	6
32	5026_A_1	A D C B	D__DM			1	first	FALSE	FALSE	14	10	24	3	3
33	1037_A_1	C A B D	C__dm			2	first	TRUE	TRUE	11	7	6	0	10
34	1037_A_1	C A B D	C__dm			1	first	TRUE	TRUE	2	2	0	0	0
35	5027_A_1	B D C A	D__DM			2	first	FALSE	FALSE	12	7	15	0	14
36	5027_A_1	B D C A	D__DM			1	first	FALSE	FALSE	3	0	4	0	10
37	5027_B_1	A C B D	C__dm			2	first	TRUE	TRUE	0	0	1	0	80
38	5027_B_1	A C B D	C__dm			1	first	TRUE	TRUE	2	1	0	0	0
39	5027_A_1	B D C A	C__dm			2	first	TRUE	TRUE	8	5	6	19	43
40	5027_A_1	B D C A	C__dm			1	first	TRUE	TRUE	9	8	0	0	0
41	1030_A_1	B A C D	D__DM			2	first	FALSE	FALSE	15	14	7	7	3
42	1030_A_1	B A C D	D__DM			1	first	FALSE	FALSE	2	2	1	26	6
43	5026_A_1	A D C B	A__Dm			2	first	FALSE	TRUE	24	17	21	0	5
44	5026_A_1	A D C B	A__Dm			1	first	FALSE	TRUE	7	2	5	0	12
45	5030_B_1	A D B C	A__Dm			2	first	FALSE	TRUE	6	5	11	3	3
46	5030_B_1	A D B C	A__Dm			1	first	FALSE	TRUE	5	4	2	0	6
47	1038_B_1	B C A D	A__Dm			2	first	FALSE	TRUE	4	1	3	0	2
48	1038_B_1	B C A D	A__Dm			1	first	FALSE	TRUE	2	1	0	0	11
49	5030_B_1	A D B C	D__DM			2	first	FALSE	FALSE	7	3	3	2	7
50	5030_B_1	A D B C	D__DM			1	first	FALSE	FALSE	6	3	16	15	7
51	1039_A_1	A B D C	C__dm			2	first	TRUE	TRUE	11	7	9	0	5
52	1039_A_1	A B D C	C__dm			1	first	TRUE	TRUE	2	1	2	0	0
53	1037_A_1	C A B D	D__DM			2	first	FALSE	FALSE	11	4	5	0	2
54	1037_A_1	C A B D	D__DM			1	first	FALSE	FALSE	14	6	2	0	0
55	1037_A_1	C A B D	B__dM			2	first	TRUE	FALSE	14	9	10	0	1
56	1037_A_1	C A B D	B__dM			1	first	TRUE	FALSE	48	8	0	0	0
57	5030_B_1	A D B C	B__dM	x	intruder escaped	2	first	TRUE	FALSE	4	1	8	8	44
58	5030_B_1	A D B C	B__dM	x	intruder escaped	1	first	TRUE	FALSE	8	6	15	21	39
59	1039_A_1	A B D C	B__dM			2	first	TRUE	FALSE	7	3	2	0	14
60	1039_A_1	A B D C	B__dM			1	first	TRUE	FALSE	4	1	2	1	0
61	5029_A_1	B C D A	C__dm			2	first	TRUE	TRUE	6	3	9	8	5
62	5029_A_1	B C D A	C__dm			1	first	TRUE	TRUE	8	4	0	0	0
63	5027_A_1	B D C A	A__Dm			2	first	FALSE	TRUE	25	13	18	87	11
64	5027_A_1	B D C A	A__Dm			1	first	FALSE	TRUE	95	56	0	0	19
65	5026_B_1	A B C D	C__dm			2	first	TRUE	TRUE	8	4	9	0	0
66	5026_B_1	A B C D	C__dm			1	first	TRUE	TRUE	25	21	5	0	0
67	5027_A_1	B D C A	B__dM			2	first	TRUE	FALSE	7	3	16	5	50
68	5027_A_1	B D C A	B__dM			1	first	TRUE	FALSE	0	0	2	5	0
69	1037_B_1	B D A C	D__DM			2	first	FALSE	FALSE	0	0	7	1	8
70	1037_B_1	B D A C	D__DM			1	first	FALSE	FALSE	5	1	3	18	12
71	1030_A_1	B A C D	C__dm			2	first	TRUE	TRUE	1	1	6	11	1
72	1030_A_1	B A C D	C__dm			1	first	TRUE	TRUE	0	0	0	0	0
73	1038_A_1	B A D C	C__dm			2	first	TRUE	TRUE	5	5	6	13	55
74	1038_A_1	B A D C	C__dm			1	first	TRUE	TRUE	3	2	0	0	0
75	5029_A_1	B C D A	A__Dm			2	first	FALSE	TRUE	3	1	17	4	1
76	5029_A_1	B C D A	A__Dm			1	first	FALSE	TRUE	0	0	0	0	2
77	5029_A_1	B C D A	D__DM			2	first	FALSE	FALSE	6	2	6	0	1
78	5029_A_1	B C D A	D__DM			1	first	FALSE	FALSE	0	0	0	21	14
79	1037_B_1	B D A C	A__Dm			2	first	FALSE	TRUE	3	2	17	1	2
80	1037_B_1	B D A C	A__Dm			1	first	FALSE	TRUE	1	0	1	0	18
81	1038_A_1	B A D C	B__dM			2	first	TRUE	FALSE	7	5	6	2	57
82	1038_A_1	B A D C	B__dM			1	first	TRUE	FALSE	1	1	3	9	0
83	1039_A_1	A B D C	A__Dm			2	first	FALSE	TRUE	6	4	10	0	7
84	1039_A_1	A B D C	A__Dm			1	first	FALSE	TRUE	1	1	1	0	3
85	1037_A_1	C A B D	A__Dm			2	first	FALSE	TRUE	12	6	8	0	0
86	1037_A_1	C A B D	A__Dm			1	first	FALSE	TRUE	36	8	11	0	3
87	5027_B_1	A C B D	D__DM			2	first	FALSE	FALSE	2	0	1	0	109
88	5027_B_1	A C B D	D__DM			1	first	FALSE	FALSE	0	0	0	9	65
89	5027_B_1	A C B D	B__dM			2	first	TRUE	FALSE	3	1	1	0	230
90	5027_B_1	A C B D	B__dM			1	first	TRUE	FALSE	0	0	0	2	0
91	1039_A_1	A B D C	D__DM			2	first	FALSE	FALSE	8	6	6	0	6
92	1039_A_1	A B D C	D__DM			1	first	FALSE	FALSE	3	1	9	2	5
93	5026_B_1	A B C D	D__DM			2	first	FALSE	FALSE	10	8	9	0	0
94	5026_B_1	A B C D	D__DM			1	first	FALSE	FALSE	30	27	7	0	16
95	5029_B_2	D A B C	C__dm	dummy	dummy	2	second	TRUE	TRUE	7	7	4	0	148
96	5029_B_2	D A B C	C__dm	dummy	dummy	1	second	TRUE	TRUE	10	6	2	0	0
97	1036_B_2	D B C A	A__Dm			2	second	FALSE	TRUE	2	1	9	0	14
98	1036_B_2	D B C A	A__Dm			1	second	FALSE	TRUE	4	4	3	0	19
99	5030_B_2	D C B A	A__Dm			2	second	FALSE	TRUE	16	11	23	0	2
100	5030_B_2	D C B A	A__Dm			1	second	FALSE	TRUE	14	6	13	0	7
101	1039_B_2	C B A D	C__dm			2	second	TRUE	TRUE	0	0	0	1	60
102	1039_B_2	C B A D	C__dm			1	second	TRUE	TRUE	0	0	0	0	0
103	1036_B_2	D B C A	B__dM			2	second	TRUE	FALSE	2	1	8	0	11
104	1036_B_2	D B C A	B__dM			1	second	TRUE	FALSE	2	1	3	15	0
105	5029_A_2	C B D A	B__dM			2	second	TRUE	FALSE	5	5	5	0	15
106	5029_A_2	C B D A	B__dM			1	second	TRUE	FALSE	1	0	4	0	0
107	5029_B_2	D A B C	A__Dm			2	second	FALSE	TRUE	13	13	11	0	99
108	5029_B_2	D A B C	A__Dm			1	second	FALSE	TRUE	3	0	0	0	132
109	1037_A_2	A C D B	B__dM			2	second	TRUE	FALSE	14	11	15	9	9
110	1037_A_2	A C D B	B__dM			1	second	TRUE	FALSE	4	2	2	27	0
111	1037_B_2	C A D B	C__dm			2	second	TRUE	TRUE	4	3	6	3	3
112	1037_B_2	C A D B	C__dm			1	second	TRUE	TRUE	8	3	1	0	0
113	5027_A_2	D B A C	C__dm			2	second	TRUE	TRUE	18	13	15	4	29
114	5027_A_2	D B A C	C__dm			1	second	TRUE	TRUE	1	1	0	0	0
115	1039_B_2	C B A D	A__Dm			2	second	FALSE	TRUE	0	0	1	12	28
116	1039_B_2	C B A D	A__Dm			1	second	FALSE	TRUE	3	0	1	0	6
117	1036_A_2	C D A B	B__dM			2	second	TRUE	FALSE	4	4	1	18	3
118	1036_A_2	C D A B	B__dM			1	second	TRUE	FALSE	3	3	0	51	0
119	1039_B_2	C B A D	B__dM			2	second	TRUE	FALSE	1	1	0	3	35
120	1039_B_2	C B A D	B__dM			1	second	TRUE	FALSE	2	2	2	4	0
121	5026_A_2	C D B A	A__Dm			2	second	FALSE	TRUE	3	1	2	0	11
122	5026_A_2	C D B A	A__Dm			1	second	FALSE	TRUE	7	3	0	0	20
123	1037_A_2	A C D B	C__dm			2	second	TRUE	TRUE	13	11	15	1	5
124	1037_A_2	A C D B	C__dm			1	second	TRUE	TRUE	4	2	0	0	0
125	5027_A_2	D B A C	D__DM			2	second	FALSE	FALSE	4	3	7	1	39
126	5027_A_2	D B A C	D__DM			1	second	FALSE	FALSE	8	4	11	5	16
127	1036_A_2	C D A B	D__DM			2	second	FALSE	FALSE	9	6	7	4	6
128	1036_A_2	C D A B	D__DM			1	second	FALSE	FALSE	3	2	1	2	29
129	1039_A_2	D A C B	B__dM			2	second	TRUE	FALSE	2	0	1	0	2
130	1039_A_2	D A C B	B__dM			1	second	TRUE	FALSE	5	3	2	13	0
131	5026_A_2	C D B A	B__dM			2	second	TRUE	FALSE	8	8	4	0	52
132	5026_A_2	C D B A	B__dM			1	second	TRUE	FALSE	29	9	1	1	0
133	5030_B_2	D C B A	C__dm			2	second	TRUE	TRUE	9	8	15	0	16
134	5030_B_2	D C B A	C__dm			1	second	TRUE	TRUE	11	10	4	0	0
135	5026_A_2	C D B A	D__DM			2	second	FALSE	FALSE	5	5	6	0	25
136	5026_A_2	C D B A	D__DM			1	second	FALSE	FALSE	10	8	0	0	29
137	1037_B_2	C A D B	D__DM			2	second	FALSE	FALSE	3	1	5	2	4
138	1037_B_2	C A D B	D__DM			1	second	FALSE	FALSE	5	3	3	22	1
139	1036_B_2	D B C A	C__dm			2	second	TRUE	TRUE	6	3	5	0	26
140	1036_B_2	D B C A	C__dm			1	second	TRUE	TRUE	9	5	4	0	0
141	5027_B_2	D C A B	C__dm			2	second	TRUE	TRUE	8	4	7	0	20
142	5027_B_2	D C A B	C__dm			1	second	TRUE	TRUE	4	2	14	1	0
143	1036_A_2	C D A B	C__dm			2	second	TRUE	TRUE	5	3	9	2	26
144	1036_A_2	C D A B	C__dm			1	second	TRUE	TRUE	3	2	1	0	0
145	1036_B_2	D B C A	D__DM			2	second	FALSE	FALSE	4	3	3	6	17
146	1036_B_2	D B C A	D__DM			1	second	FALSE	FALSE	6	1	3	53	22
147	5027_B_2	D C A B	D__DM			2	second	FALSE	FALSE	6	2	10	5	25
148	5027_B_2	D C A B	D__DM			1	second	FALSE	FALSE	3	1	4	8	21
149	5027_A_2	D B A C	B__dM			2	second	TRUE	FALSE	8	4	7	0	38
150	5027_A_2	D B A C	B__dM			1	second	TRUE	FALSE	5	5	7	12	0
151	5027_B_2	D C A B	A__Dm			2	second	FALSE	TRUE	6	1	7	0	8
152	5027_B_2	D C A B	A__Dm			1	second	FALSE	TRUE	3	2	4	0	7
153	5029_B_2	D A B C	D__DM			2	second	FALSE	FALSE	10	6	4	4	98
154	5029_B_2	D A B C	D__DM			1	second	FALSE	FALSE	1	1	6	0	99
155	5030_B_2	D C B A	B__dM			2	second	TRUE	FALSE	8	8	13	0	17
156	5030_B_2	D C B A	B__dM			1	second	TRUE	FALSE	6	2	9	0	0
157	1037_B_2	C A D B	B__dM			2	second	TRUE	FALSE	2	1	6	3	0
158	1037_B_2	C A D B	B__dM			1	second	TRUE	FALSE	5	3	2	27	0
159	5029_A_2	C B D A	A__Dm			2	second	FALSE	TRUE	7	5	4	8	7
160	5029_A_2	C B D A	A__Dm			1	second	FALSE	TRUE	5	5	1	0	11
161	1039_A_2	D A C B	D__DM			2	second	FALSE	FALSE	0	0	1	1	5
162	1039_A_2	D A C B	D__DM			1	second	FALSE	FALSE	4	1	1	5	1
163	5026_A_2	C D B A	C__dm			2	second	TRUE	TRUE	8	7	4	0	31
164	5026_A_2	C D B A	C__dm			1	second	TRUE	TRUE	34	11	1	0	0
165	1039_A_2	D A C B	C__dm			2	second	TRUE	TRUE	1	0	1	0	6
166	1039_A_2	D A C B	C__dm			1	second	TRUE	TRUE	8	2	2	0	0
167	5029_B_2	D A B C	B__dM			2	second	TRUE	FALSE	2	1	2	0	162
168	5029_B_2	D A B C	B__dM			1	second	TRUE	FALSE	19	7	3	2	0
169	1037_A_2	A C D B	D__DM			2	second	FALSE	FALSE	13	5	10	2	16
170	1037_A_2	A C D B	D__DM			1	second	FALSE	FALSE	5	0	21	6	2
171	1037_A_2	A C D B	A__Dm			2	second	FALSE	TRUE	13	10	14	1	10
172	1037_A_2	A C D B	A__Dm			1	second	FALSE	TRUE	6	4	2	0	8
173	1037_B_2	C A D B	A__Dm			2	second	FALSE	TRUE	4	4	13	8	0
174	1037_B_2	C A D B	A__Dm			1	second	FALSE	TRUE	5	4	2	0	4
175	1036_A_2	C D A B	A__Dm			2	second	FALSE	TRUE	22	14	42	5	4
176	1036_A_2	C D A B	A__Dm			1	second	FALSE	TRUE	1	1	0	0	6
177	1039_B_2	C B A D	D__DM			2	second	FALSE	FALSE	1	0	1	35	30
178	1039_B_2	C B A D	D__DM			1	second	FALSE	FALSE	3	3	1	57	1
179	5027_A_2	D B A C	A__Dm			2	second	FALSE	TRUE	2	2	4	10	27
180	5027_A_2	D B A C	A__Dm			1	second	FALSE	TRUE	4	1	2	0	26
181	5030_B_2	D C B A	D__DM			2	second	FALSE	FALSE	7	3	15	0	12
182	5030_B_2	D C B A	D__DM			1	second	FALSE	FALSE	10	4	5	0	28
183	5029_A_2	C B D A	C__dm			2	second	TRUE	TRUE	5	5	8	0	4
184	5029_A_2	C B D A	C__dm			1	second	TRUE	TRUE	8	1	6	0	0
185	5029_A_2	C B D A	D__DM			2	second	FALSE	FALSE	10	7	9	0	3
186	5029_A_2	C B D A	D__DM			1	second	FALSE	FALSE	6	2	13	4	7
187	5027_B_2	D C A B	B__dM			2	second	TRUE	FALSE	6	4	4	0	6
188	5027_B_2	D C A B	B__dM			1	second	TRUE	FALSE	12	7	15	8	0
189	1039_A_2	D A C B	A__Dm			2	second	FALSE	TRUE	3	1	4	1	3
190	1039_A_2	D A C B	A__Dm			1	second	FALSE	TRUE	8	5	1	0	7
191	1037_A_2	B C A D	C__dm			1	control	TRUE	TRUE	6	1	5	0	0
192	1036_A_2	B D C A	B__dM			2	control	TRUE	FALSE	6	3	14	0	0
193	1038_B_2	C B D A	A__Dm			2	control	FALSE	TRUE	60	21	18	0	0
194	1037_A_2	B C A D	A__Dm			1	control	FALSE	TRUE	21	10	7	0	0
195	1038_B_2	C B D A	B__dM			1	control	TRUE	FALSE	17	8	10	0	0
196	1037_B_2	C D B A	A__Dm			2	control	FALSE	TRUE	4	2	6	0	0
197	5029_A_2	A C B D	D__DM			1	control	FALSE	FALSE	3	0	1	0	0
198	5030_B_2	C A B D	D__DM			2	control	FALSE	FALSE	20	18	18	0	0
199	5027_B_2	B D A C	A__Dm			1	control	FALSE	TRUE	11	5	4	0	0
200	1036_A_2	B D C A	A__Dm			2	control	FALSE	TRUE	5	4	4	0	0
201	5029_A_2	A C B D	C__dm			2	control	TRUE	TRUE	4	1	4	0	0
202	5030_B_2	C A B D	B__dM			1	control	TRUE	FALSE	38	23	31	0	0
203	1037_A_2	B C A D	A__Dm			2	control	FALSE	TRUE	5	1	9	0	0
204	5027_A_2	C D A B	B__dM			1	control	TRUE	FALSE	2	1	2	0	0
205	5027_A_2	C D A B	C__dm			2	control	TRUE	TRUE	10	4	10	0	0
206	1036_B_2	B A D C	B__dM			1	control	TRUE	FALSE	9	7	2	0	0
207	5026_A_2	A C D B	B__dM			1	control	TRUE	FALSE	35	6	5	0	0
208	5029_A_2	A C B D	B__dM			2	control	TRUE	FALSE	9	8	5	0	0
209	5027_B_2	B D A C	A__Dm			2	control	FALSE	TRUE	5	1	3	0	0
210	5027_A_2	C D A B	D__DM			1	control	FALSE	FALSE	4	2	2	0	0
211	1036_A_2	B D C A	C__dm			1	control	TRUE	TRUE	14	9	2	0	0
212	1036_A_2	B D C A	D__DM			2	control	FALSE	FALSE	1	1	1	0	0
213	5029_A_2	A C B D	A__Dm			1	control	FALSE	TRUE	8	7	10	0	0
214	5026_A_2	A C D B	D__DM			2	control	FALSE	FALSE	11	5	3	0	0
215	1037_B_2	C D B A	B__dM			1	control	TRUE	FALSE	6	4	4	0	0
216	5029_B_2	D B C A	C__dm			2	control	TRUE	TRUE	8	5	18	0	0
217	1036_A_2	B D C A	D__DM			1	control	FALSE	FALSE	6	4	3	0	0
218	5029_A_2	A C B D	D__DM			2	control	FALSE	FALSE	4	2	7	0	0
219	1036_B_2	B A D C	C__dm			1	control	TRUE	TRUE	18	11	5	0	0
220	5027_B_2	B D A C	B__dM			2	control	TRUE	FALSE	4	2	6	0	0
221	1038_B_2	C B D A	C__dm			1	control	TRUE	TRUE	14	6	5	0	0
222	5029_B_2	D B C A	B__dM			2	control	TRUE	FALSE	13	11	14	0	0
223	5030_B_2	C A B D	C__dm			2	control	TRUE	TRUE	14	6	12	0	0
224	5029_A_2	A C B D	C__dm			1	control	TRUE	TRUE	0	0	0	0	0
225	1037_A_2	B C A D	B__dM			2	control	TRUE	FALSE	8	6	12	0	0
226	5030_B_2	C A B D	C__dm			1	control	TRUE	TRUE	1	1	1	0	0
227	5029_B_2	D B C A	B__dM			1	control	TRUE	FALSE	1	1	22	0	0
228	1036_B_2	B A D C	D__DM			2	control	FALSE	FALSE	0	0	2	0	2
229	1036_B_2	B A D C	B__dM			2	control	TRUE	FALSE	4	3	7	0	0
230	5027_A_2	C D A B	C__dm			1	control	TRUE	TRUE	6	3	7	0	0
231	1038_B_2	C B D A	D__DM			1	control	FALSE	FALSE	14	8	9	0	0
232	5026_A_2	A C D B	B__dM			2	control	TRUE	FALSE	8	4	4	0	0
233	1037_A_2	B C A D	D__DM			1	control	FALSE	FALSE	6	0	12	0	0
234	1039_B_2	D A B C	B__dM			2	control	TRUE	FALSE	0	0	0	0	0
235	1036_A_2	B D C A	C__dm			2	control	TRUE	TRUE	7	4	9	1	0
236	5026_A_2	A C D B	A__Dm			1	control	FALSE	TRUE	33	8	7	0	0
237	5029_B_2	D B C A	A__Dm			2	control	FALSE	TRUE	9	8	22	0	0
238	1039_B_2	D A B C	A__Dm			1	control	FALSE	TRUE	0	0	0	0	0
239	1038_B_2	C B D A	C__dm			2	control	TRUE	TRUE	14	6	1	0	0
240	1038_B_2	C B D A	A__Dm			1	control	FALSE	TRUE	10	6	1	0	0
241	1037_A_2	B C A D	D__DM			2	control	FALSE	FALSE	10	7	12	0	0
242	1039_B_2	D A B C	C__dm			1	control	TRUE	TRUE	3	0	1	0	0
243	5027_A_2	C D A B	D__DM			2	control	FALSE	FALSE	13	8	13	0	0
244	5030_B_2	C A B D	A__Dm			1	control	FALSE	TRUE	18	3	10	0	0
245	5029_B_2	D B C A	D__DM			1	control	FALSE	FALSE	10	7	7	0	0
246	1039_B_2	D A B C	A__Dm			2	control	FALSE	TRUE	0	0	0	0	0
247	1037_B_2	C D B A	B__dM			2	control	TRUE	FALSE	8	3	10	0	0
248	1036_A_2	B D C A	B__dM			1	control	TRUE	FALSE	6	3	2	0	0
249	1039_B_2	D A B C	D__DM			1	control	FALSE	FALSE	3	3	1	0	0
250	1037_A_2	B C A D	C__dm			2	control	TRUE	TRUE	7	2	11	0	0
251	5026_A_2	A C D B	D__DM			1	control	FALSE	FALSE	42	5	3	0	0
252	1037_B_2	C D B A	C__dm			2	control	TRUE	TRUE	8	6	11	0	0
253	1038_B_2	C B D A	B__dM			2	control	TRUE	FALSE	14	7	10	0	0
254	5029_A_2	A C B D	B__dM			1	control	TRUE	FALSE	6	4	8	0	0
255	5030_B_2	C A B D	A__Dm			2	control	FALSE	TRUE	29	21	27	0	0
256	1036_B_2	B A D C	A__Dm			1	control	FALSE	TRUE	11	5	8	0	0
257	1036_A_2	B D C A	A__Dm			1	control	FALSE	TRUE	23	10	13	0	0
258	5026_A_2	A C D B	A__Dm			2	control	FALSE	TRUE	6	5	3	0	0
259	1037_A_2	B C A D	B__dM			1	control	TRUE	FALSE	9	3	13	0	0
260	1039_B_2	D A B C	D__DM			2	control	FALSE	FALSE	1	1	0	0	0
261	1037_B_2	C D B A	D__DM			2	control	FALSE	FALSE	7	4	17	0	0
262	5027_B_2	B D A C	D__DM			1	control	FALSE	FALSE	5	4	3	0	0
263	5029_B_2	D B C A	C__dm			1	control	TRUE	TRUE	14	5	27	0	0
264	5029_B_2	D B C A	D__DM			2	control	FALSE	FALSE	10	8	7	0	0
265	5030_B_2	C A B D	B__dM			2	control	TRUE	FALSE	15	9	14	0	0
266	1037_B_2	C D B A	C__dm			1	control	TRUE	TRUE	5	3	3	0	0
267	5026_A_2	A C D B	C__dm			1	control	TRUE	TRUE	72	40	4	0	0
268	1038_B_2	C B D A	D__DM			2	control	FALSE	FALSE	8	4	7	0	0
269	5030_B_2	C A B D	D__DM			1	control	FALSE	FALSE	20	8	9	0	0
270	1036_B_2	B A D C	C__dm			2	control	TRUE	TRUE	5	3	6	0	0
271	1037_B_2	C D B A	A__Dm			1	control	FALSE	TRUE	4	4	4	0	0
272	5027_A_2	C D A B	B__dM			2	control	TRUE	FALSE	17	10	15	0	0
273	5027_B_2	B D A C	C__dm			2	control	TRUE	TRUE	6	3	11	0	0
274	1036_B_2	B A D C	D__DM			1	control	FALSE	FALSE	5	1	1	0	0
275	5029_A_2	A C B D	A__Dm			2	control	FALSE	TRUE	7	4	8	0	0
276	1037_B_2	C D B A	D__DM			1	control	FALSE	FALSE	7	3	7	0	0
277	5026_A_2	A C D B	C__dm			2	control	TRUE	TRUE	12	8	8	0	0
278	1039_B_2	D A B C	B__dM			1	control	TRUE	FALSE	4	2	0	0	0
279	5027_B_2	B D A C	D__DM			2	control	FALSE	FALSE	5	4	8	0	0
280	5027_B_2	B D A C	C__dm			1	control	TRUE	TRUE	9	4	7	0	0
281	5027_B_2	B D A C	B__dM			1	control	TRUE	FALSE	11	5	9	0	0
282	1039_B_2	D A B C	C__dm			2	control	TRUE	TRUE	0	0	0	0	0
283	5027_A_2	C D A B	A__Dm			1	control	FALSE	TRUE	0	0	1	0	0
284	5027_A_2	C D A B	A__Dm			2	control	FALSE	TRUE	2	2	6	0	0
285	5029_B_2	D B C A	A__Dm			1	control	FALSE	TRUE	17	7	19	0	0
286	1036_B_2	B A D C	A__Dm			2	control	FALSE	TRUE	3	0	5	0	0
