# Supplementary material for: Commodity-specific punishment for experimentally induced defection in cooperatively breeding fish
Source: R Soc Open Sci. 2020 Feb 12;7(2):191808. doi: 10.1098/rsos.191808 (PMC7062066; doi:10.1098/rsos.191808)
Supplement: Data analysis code [file rsos191808supp2.R]

rm(list=ls())

# packages ####

require(ggplot2)
require(countreg)
require(car)
require(grid)
require(lme4)
require(vegan)

##########

# data import from csv ####

# read the csv file and drop the recordings to be excluded (reason stated in "exclude_why")
d_all <- read.csv(file = 'data_publication.csv')

# order treatment levels
d_all$treatment <- factor(d_all$treatment, levels = c("D__DM", "A__Dm", "B__dM", "C__dm" ))
# remove invalid recordings (the reason for each case is given in the column "exclude_why")
d_all <- d_all[d_all$exclude_yes != "x",]

# split the data into experimental and control trials
d_exp <- d_all[d_all$batch %in% c("first", "second"),]
d_ctl <- d_all[d_all$batch == "control",]

# split experimental trials into part 1 (manipulation phase) and part 2 (test phase)
d1 <- d_exp[d_exp$part == 1,]
d2 <- d_exp[d_exp$part == 2,]

# do the same with control trials
dc1 <- d_ctl[d_ctl$part == 1,]
dc2 <- d_ctl[d_ctl$part == 2,]

######################

# data distribution ####

# function to visually assess how well data fit a negative binomial distribution
check_negbin_dist <- function(dt, v) {
  plot(table(dt[,v]), xlab=v, ylab="count",
       main = paste0("n = ", nrow(dt), ", total count = ", sum(dt[,v])))
  
  plot(autoplot(rootogram(dt[,v], fitted="negbin", style = "hanging", plot=F)))
  
  nbinom <- fitdistr(dt[,v], "Negative Binomial")
  qqp(dt[,v], "nbinom", size = nbinom$estimate[[1]], mu = nbinom$estimate[[2]])
}

# check each dependent variable
check_negbin_dist(d2, "nAb")
check_negbin_dist(d2, "nSub")
check_negbin_dist(d2, "nDig")
check_negbin_dist(d2, "nAi")

check_negbin_dist(d1, "nAb")
check_negbin_dist(d1, "nSub")
check_negbin_dist(d1, "nDig")
check_negbin_dist(d1, "nAi")

check_negbin_dist(dc2, "nAb")
check_negbin_dist(dc2, "nSub")
check_negbin_dist(dc1, "nAb")
check_negbin_dist(dc1, "nSub")

###################

# figures ####


# plotting functions

# function to plot one behavior depending on treatment
# for use in multiplot figures with shared legend (see function below)
single_plot <- function(d,
                        beh,
                        title_text_size = 25,
                        foreground = 'black',
                        background = 'transparent',
                        x.lab = '',
                        y.lab = '',
                        y.lim = c(0,33),
                        m.lab = '',
                        sig_annot = c(),
                        print_figure = FALSE) {
  
  bp        <- ggplot(aes_string(x = 'treatment', y = beh), data = d) +
    labs(title = m.lab, x = x.lab, y = y.lab)
  
  bp        <- bp +
    stat_summary(fun.ymin = function(z) { quantile(z,0.25) },
                 fun.ymax = function(z) { quantile(z,0.75) },
                 fun.y    = function(z) { quantile(z,0.5 ) },
                 position = position_dodge(width = 0.5),
                 geom = "pointrange",
                 size = 1.5,
                 color = foreground) +
    coord_cartesian(ylim=y.lim) +
    scale_x_discrete(labels = c("N", "M", "D", "MD")) +
    theme(axis.text.y = element_text(size=25, color=foreground),
          axis.ticks.y = element_blank(),
          axis.title.y = element_text(size = 25, color = foreground, face = 'plain', vjust = 1),
          axis.text.x = element_text(size=25, color=foreground),
          axis.ticks.x = element_blank(),
          axis.title.x = element_text(size = 25, color = foreground, face = 'plain'),
          plot.title = element_text(size = title_text_size, color = foreground, face = 'plain'),
          panel.background = element_rect(fill = background, colour = foreground),
          plot.background = element_rect(fill = background, colour = NA),
          panel.grid.major.y = element_line(foreground, size = 0.8),
          panel.grid.major.x = element_blank(),
          panel.grid.minor = element_blank()) +
    guides(colour=FALSE)
  
  if(length(sig_annot)) for(i in 1:length(sig_annot)) {
    bp <- bp + annotate("text", x=i, y = y.lim[2], label = sig_annot[i], size = 10)
  }
  
  
  if(print_figure) print(bp)
  return(bp)
  #ggsave(bp, width = 5, height = 10, units = "in", dpi = 300,  filename = "/home/jan/desktop/nDig_part2.png",  bg = "transparent")
}

# function to combine several single plots into one figure with a shared legend
# creates a grid for all plots plus legends
# labspace: proportion of space for x and y-labels (as fraction of space for each row/columnf of plots)
# labpos: position of labels (x, y)
multiplot <- function(..., plotlist=NULL, file, cols=1, layout=NULL, 
                      labs=list(), labpos=list(c(0.55,0.07), c(0.03,0.55)), labspace = c(0.1, 0.1)) {
  require(grid)
  
  # Make a list from the ... arguments and plotlist
  plots <- c(list(...), plotlist)
  
  numPlots = length(plots)
  
  # If layout is NULL, then use 'cols' to determine layout
  if (is.null(layout)) {
    # Make the panel
    # ncol: Number of columns of plots
    # nrow: Number of rows needed, calculated from # of cols
    layout <- matrix(seq(1, cols * ceiling(numPlots/cols)),
                     ncol = cols, nrow = ceiling(numPlots/cols))
  }
  
  if (numPlots==1) {
    print(plots[[1]])
    
  } else {
    # Set up the page
    grid.newpage()
    pushViewport(viewport(layout = grid.layout(nrow(layout) + 1, ncol(layout) + 1, widths = c(labspace[1],rep(1, ncol(layout))), heights = c(rep(1,nrow(layout)),labspace[2]))))
    
    # Make each plot, in the correct location
    for (i in 1:numPlots) {
      # Get the i,j matrix positions of the regions that contain this subplot
      matchidx <- as.data.frame(which(layout == i, arr.ind = TRUE))
      
      print(plots[[i]], vp = viewport(layout.pos.row = matchidx$row,
                                      layout.pos.col = matchidx$col + 1))
    }
    
    if(!length(labs) == 0){
      grid.text(labs[1], x=labpos[[1]][1], y=labpos[[1]][2], gp=gpar(fontsize=25, fontface = 'plain'))
      grid.text(labs[2], x=labpos[[2]][1], y=labpos[[2]][2], rot=90, gp=gpar(fontsize=25, fontface = 'plain'))
    }
  }
}


# figures (single plots to be combined in multiplot figures with shared axes labels)
# note: figure 1 does not show data

# provide a path to save the figures in jpeg format
path <- "~/Desktop/"

# figure 2
aggression_part2  <- single_plot(d2, 'nAb', m.lab = 'a) Aggression\nafter manip.', y.lab = 'Behaviours / 12 min', y.lim = c(0,14), sig_annot = c('a', 'a', 'a', 'a'))
submission_part2  <- single_plot(d2, 'nSub', m.lab = 'b) Submission\nafter manip.', y.lab = 'Behaviours / 12 min', y.lim = c(0,18), sig_annot = c('a', 'b', 'a', 'b'))
aggression_part2_first_half  <- single_plot(d2, 'nAb6', m.lab = 'c) Initial aggression\nafter manip.', y.lab = 'Behaviours / 6 min', y.lim = c(0,11), sig_annot = c('a', 'b', 'a', 'b'))
aggression_part1  <- single_plot(d1, 'nAb', m.lab = 'd) Aggression\nduring manip.', y.lab = 'Behaviours / 12 min', y.lim = c(0,13), sig_annot = c('a', 'a', 'a', 'a'))
submission_part1  <- single_plot(d1, 'nSub', m.lab = 'e) Submission\nduring manip.', y.lab = 'Behaviours / 12 min', y.lim = c(0,13), sig_annot = c('a', 'b', 'a', 'b'))
jpeg(filename = paste0(path, 'Naef_&_Taborsky_Figure_2.jpeg'), width = 1400, height = 700)
figure_2 <- multiplot(plotlist = list(aggression_part2, submission_part2, aggression_part2_first_half, aggression_part1, submission_part1), layout = matrix(c(1,2,3,4,5), nrow = 1), labs = c("Treatment: 'N' Nothing prevented; 'M' Maintenance prevented;\n'D' Defence prevented; 'MD' Both prevented", ''), labspace = c(0,0.1))
dev.off()

# figure 3
defence_part2     <- single_plot(d2, 'nAi', m.lab = 'a) Defence\nafter manip.', y.lab = 'Behaviours / 12 min', y.lim = c(0,43), sig_annot = c('a', 'a', 'b', 'b'))
maintenance_part2 <- single_plot(d2, 'nDig', m.lab = 'b) Maintenance\nafter manip.', y.lab = 'Behaviours / 12 min', y.lim = c(0,4.7), sig_annot = c('a', 'a', 'a', 'a'))
defence_part1     <- single_plot(d1, 'nAi', m.lab = 'c) Defence\nduring manip.', y.lab = 'Behaviours / 12 min', y.lim = c(0,28), sig_annot = c('a', 'a'))
maintenance_part1 <- single_plot(d1, 'nDig', m.lab = 'd) Maintenance\nduring manip.', y.lab = 'Behaviours / 12 min', y.lim = c(0,18), sig_annot = c('a', '', 'a'))
jpeg(filename = paste0(path, 'Naef_&_Taborsky_Figure_3.jpeg'), width = 1400, height = 700)
figure_3 <- multiplot(plotlist = list(defence_part2, maintenance_part2, defence_part1, maintenance_part1), layout = matrix(c(1,2,3,4), nrow = 1), labs = c("Treatment: 'N' Nothing prevented; 'M' Maintenance prevented;\n'D' Defence prevented; 'MD' Both prevented", ''), labspace = c(0,0.1))
dev.off()

# figure 4
aggression_control_part2  <- single_plot(dc2, 'nAb', m.lab = 'a) Aggression\nafter manip.', y.lab = 'Behaviours / 12 min', y.lim = c(0,18), sig_annot = c('a', 'a', 'a', 'a'))
submission_control_part2  <- single_plot(dc2, 'nSub', m.lab = 'b) Submission\nafter manip.', y.lab = 'Behaviours / 12 min', y.lim = c(0,18), sig_annot = c('a', 'a', 'a', 'a'))
aggression_control_first_half_part2 <- single_plot(dc2, 'nAb6', m.lab = 'c) Initial aggr.\nafter manip.', y.lab = 'Behaviours / 6 min', y.lim = c(0,11), sig_annot = c('a', 'a', 'a', 'a'))
aggression_control_part1  <- single_plot(dc1, 'nAb', m.lab = 'd) Aggression\nduring manip.', y.lab = 'Behaviours / 12 min', y.lim = c(0,23), sig_annot = c('a', 'a', 'a', 'a'))
submission_control_part1  <- single_plot(dc1, 'nSub', m.lab = 'e) Submission\nduring manip.', y.lab = 'Behaviours / 12 min', y.lim = c(0,13), sig_annot = c('a', 'a', 'a', 'a'))
jpeg(filename = paste0(path, 'Naef_&_Taborsky_Figure_4.jpeg'), width = 1400, height = 700)
figure_4 <- multiplot(plotlist = list(aggression_control_part2, submission_control_part2, aggression_control_first_half_part2, aggression_control_part1, submission_control_part1), layout = matrix(c(1,2,3,4,5), nrow = 1), labs = c("Treatment: 'N' Nothing prevented; 'M' Maintenance prevented;\n'D' Defence prevented; 'MD' Both prevented", ''), labspace = c(0,0.1))
dev.off()

#########

# non-parametric multivariate analyses (PERMANOVA) ####

# six models need to be run - one for the test phases of the control and experimental batches, and two each for the manipulation phases
# note that the exact model results might differ slightly from the numbers reported in the text because permutations are chosen randomly

# experimental trials, test phase
mod <- adonis(d2[,c("nAi", "nDig", "nAb", "nSub")] ~ Defx+Mtnx, strata = d2$group_label, data = d2, method = "gower")
mod
dDF <- mod$aov.tab["Defx",]$Df
dFR <- mod$aov.tab["Defx",]$F.Model
dPV <- mod$aov.tab["Defx",]$`Pr(>F)`
mDF <- mod$aov.tab["Mtnx",]$Df
mFR <- mod$aov.tab["Mtnx",]$F.Model
mPV <- mod$aov.tab["Mtnx",]$`Pr(>F)`
cat(paste('Multivariate analzsis of treatment effecs on test phase
experimental trials:',
          '\nPreventing maintenance\t:', 'DF:', mDF, '\tF:', mFR, '\tp:', mPV,
          '\nPreventing defence\t:',     'DF:', dDF, '\tF:', dFR, '\tp:', dPV))

# experimental trials, manipulation phase, effect of preventing digging
mod <- adonis(d1[,c("nAi", "nAb", "nSub")] ~ Mtnx, strata = d1$group_label, data = d1, method = "gower")
mod
mDF <- mod$aov.tab["Mtnx",]$Df
mFR <- mod$aov.tab["Mtnx",]$F.Model
mPV <- mod$aov.tab["Mtnx",]$`Pr(>F)`

# experimental trials, manipulation phase, effect of preventing defence
mod <- adonis(d1[,c("nDig", "nAb", "nSub")] ~ Defx, strata = d1$group_label, data = d1, method = "gower")
mod
dDF <- mod$aov.tab["Defx",]$Df
dFR <- mod$aov.tab["Defx",]$F.Model
dPV <- mod$aov.tab["Defx",]$`Pr(>F)`
cat(paste('Multivariate analzsis of treatment effecs during manipulation phase
experimental trials:',
          '\nPreventing maintenance\t:', 'DF:', mDF, '\tF:', mFR, '\tp:', mPV,
          '\nPreventing defence\t:',     'DF:', dDF, '\tF:', dFR, '\tp:', dPV))

# control trials, test phase
mod <- adonis(dc2[,c("nAi", "nDig", "nAb", "nSub")] ~ Defx+Mtnx, strata = dc2$group_label, data = dc2, method = "gower")
mod
dDF <- mod$aov.tab["Defx",]$Df
dFR <- mod$aov.tab["Defx",]$F.Model
dPV <- mod$aov.tab["Defx",]$`Pr(>F)`
mDF <- mod$aov.tab["Mtnx",]$Df
mFR <- mod$aov.tab["Mtnx",]$F.Model
mPV <- mod$aov.tab["Mtnx",]$`Pr(>F)`

cat(paste('Multivariate analzsis of treatment effecs on test phase
control trials:',
          '\nPreventing maintenance\t:', 'DF:', mDF, '\tF:', mFR, '\tp:', mPV,
          '\nPreventing defence\t:',     'DF:', dDF, '\tF:', dFR, '\tp:', dPV))

# control trials, manipulation phase, effect of preventing digging
mod <- adonis(dc1[,c("nAi", "nAb", "nSub")] ~ Mtnx, strata = dc1$group_label, data = dc1, method = "gower")
mod
mDF <- mod$aov.tab["Mtnx",]$Df
mFR <- mod$aov.tab["Mtnx",]$F.Model
mPV <- mod$aov.tab["Mtnx",]$`Pr(>F)`

# control trials, manipulation phase, effect of preventing defence
mod <- adonis(dc1[,c("nDig", "nAb", "nSub")] ~ Defx, strata = dc1$group_label, data = dc1, method = "gower")
mod
dDF <- mod$aov.tab["Defx",]$Df
dFR <- mod$aov.tab["Defx",]$F.Model
dPV <- mod$aov.tab["Defx",]$`Pr(>F)`
cat(paste('Multivariate analzsis of treatment effecs during manipulation phase
control trials:',
          '\nPreventing maintenance\t:', 'DF:', mDF, '\tF:', mFR, '\tp:', mPV,
          '\nPreventing defence\t:',     'DF:', dDF, '\tF:', dFR, '\tp:', dPV))

##################################################

# parametric analzses of individual behaviours ####

## effects of manipulations on social interactions

# test phase: effect of treatments on breeder aggression
mod_nab_1 <- glmer.nb(nAb ~ Mtnx*Defx + (1|group_label), data=d2)
#summary(mod_nab_1)
mod_nab_2 <- glmer.nb(nAb ~ Mtnx+Defx + (1|group_label), data=d2)
#summary(mod_nab_2)
s <- summary(mod_nab_2)
#s
me <- exp(s$coefficients['MtnxTRUE', 'Estimate'])
mp <- s$coefficients['MtnxTRUE', 'Pr(>|z|)']
de <- exp(s$coefficients['DefxTRUE', 'Estimate'])
dp <- s$coefficients['DefxTRUE', 'Pr(>|z|)']
cat(paste('Effect of treatments on breeder aggression after treatments:',
          '\nPreventing maintenance:', 'est:', me, 'p:', mp,
          '\nPreventing defence:    ', 'est:', de, 'p:', dp))

# test phase: effect of treatments on helper submission
mod_nsub_1 <- glmer.nb(nSub ~ Mtnx*Defx + (1|group_label), data=d2)
#summary(mod_nsub_1)
mod_nsub_2 <- glmer.nb(nSub ~ Mtnx+Defx + (1|group_label), data=d2)
#summary(mod_nsub_2)
s <- summary(mod_nsub_2)
#s
me <- exp(s$coefficients['MtnxTRUE', 'Estimate'])
mp <- s$coefficients['MtnxTRUE', 'Pr(>|z|)']
de <- exp(s$coefficients['DefxTRUE', 'Estimate'])
dp <- s$coefficients['DefxTRUE', 'Pr(>|z|)']
cat(paste('Effect of treatments on helper submission after treatments:',
          '\nPreventing maintenance:', 'est:', me, 'p:', mp,
          '\nPreventing defence:    ', 'est:', de, 'p:', dp))


# test phase: effect of treatments on "initial aggression" (breeder aggression in the initial 6 minutes)
mod_nab6_1 <- glmer.nb(nAb6 ~ Mtnx*Defx + (1|group_label), data=d2)
#summary(mod_nab6_1)
mod_nab6_2 <- glmer.nb(nAb6 ~ Mtnx+Defx + (1|group_label), data=d2)
#summary(mod_nab6_2)
s <- summary(mod_nab6_2)
#s
me <- exp(s$coefficients['MtnxTRUE', 'Estimate'])
mp <- s$coefficients['MtnxTRUE', 'Pr(>|z|)']
de <- exp(s$coefficients['DefxTRUE', 'Estimate'])
dp <- s$coefficients['DefxTRUE', 'Pr(>|z|)']
cat(paste('Effect of treatments on breeder aggression in the initial 6 minutes after treatments:',
          '\nPreventing maintenance:', 'est:', me, 'p:', mp,
          '\nPreventing defence:    ', 'est:', de, 'p:', dp))


# manipulation phase: effect of treatments on breeder aggression
mod_nab_1 <- glmer.nb(nAb ~ Mtnx*Defx + (1|group_label), data=d1)
#summary(mod_nab_1)
mod_nab_2 <- glmer.nb(nAb ~ Mtnx+Defx + (1|group_label), data=d1)
#summary(mod_nab_2)
s <- summary(mod_nab_2)
#s
me <- exp(s$coefficients['MtnxTRUE', 'Estimate'])
mp <- s$coefficients['MtnxTRUE', 'Pr(>|z|)']
de <- exp(s$coefficients['DefxTRUE', 'Estimate'])
dp <- s$coefficients['DefxTRUE', 'Pr(>|z|)']
cat(paste('Effect of treatments on breeder aggression after treatments:',
          '\nPreventing maintenance:', 'est:', me, 'p:', mp,
          '\nPreventing defence:    ', 'est:', de, 'p:', dp))

# manipulation phase: effect of treatments on helper submission
mod_nsub_1 <- glmer.nb(nSub ~ Mtnx*Defx + (1|group_label), data=d1)
#summary(mod_nsub_1)
mod_nsub_2 <- glmer.nb(nSub ~ Mtnx+Defx + (1|group_label), data=d1)
#summary(mod_nsub_2)
s <- summary(mod_nsub_2)
#s
me <- exp(s$coefficients['MtnxTRUE', 'Estimate'])
mp <- s$coefficients['MtnxTRUE', 'Pr(>|z|)']
de <- exp(s$coefficients['DefxTRUE', 'Estimate'])
dp <- s$coefficients['DefxTRUE', 'Pr(>|z|)']
cat(paste('Effect of treatments on helper submission during treatments:',
          '\nPreventing maintenance:', 'est:', me, 'p:', mp,
          '\nPreventing defence:    ', 'est:', de, 'p:', dp))


## effects of manipulations on helping behaviours

# test phase: effect of treatments on defence behaviour
mod_nai_1 <- glmer.nb(nAi ~ Mtnx*Defx + (1|group_label), data=d2)
#summary(mod_nai_1)
mod_nai_2 <- glmer.nb(nAi ~ Mtnx + Defx + (1|group_label), data=d2)
#summary(mod_nai_2)
s <- summary(mod_nai_2)
#s
me <- exp(s$coefficients['MtnxTRUE', 'Estimate'])
mp <- s$coefficients['MtnxTRUE', 'Pr(>|z|)']
de <- exp(s$coefficients['DefxTRUE', 'Estimate'])
dp <- s$coefficients['DefxTRUE', 'Pr(>|z|)']
cat(paste('Effect of treatments on helper defence after treatments:',
          '\nPreventing maintenance:', 'est:', me, 'p:', mp,
          '\nPreventing defence:    ', 'est:', de, 'p:', dp))

# comparison between defence behaviour in the test phase after defence was prevented with defence behaviour in the manipulation phase when defence was possible
# (i.e. when defence was first possible)
# subset the data to contain only "initial defece" situations
di <- d_exp[ (d_exp$part == 1 & d_exp$Defx == FALSE) | (d_exp$part == 2 & d_exp$Defx == TRUE),]
mod_nai_3 <- glmer.nb(nAi ~ Defx + (1|group_label), data=di)
s <- summary(mod_nai_3)
#s
de <- exp(s$coefficients['DefxTRUE', 'Estimate'])
dp <- s$coefficients['DefxTRUE', 'Pr(>|z|)']
cat(paste('Effect of preventing defence on helper defence after treatments, as compared to helper defence during treatments:',
          '\nPreventing defence:    ', 'est:', de, 'p:', dp))

# test phase: effect of treatments on maintenance behaviour
mod_ndig_1 <- glmer.nb(nDig ~ Mtnx*Defx + (1|group_label), data=d2)
#summary(mod_ndig_1)
mod_ndig_2 <- glmer.nb(nDig ~ Mtnx + Defx + (1|group_label), data=d2)
#summary(mod_ndig_2)
s <- summary(mod_ndig_2)
#s
me <- exp(s$coefficients['MtnxTRUE', 'Estimate'])
mp <- s$coefficients['MtnxTRUE', 'Pr(>|z|)']
de <- exp(s$coefficients['DefxTRUE', 'Estimate'])
dp <- s$coefficients['DefxTRUE', 'Pr(>|z|)']
cat(paste('Effect of treatments on helper maintenance after treatments:',
          '\nPreventing maintenance:', 'est:', me, 'p:', mp,
          '\nPreventing defence:    ', 'est:', de, 'p:', dp))

# manipulation phase: effect of digging prevention on defence behaviour
mod_nai_1 <- glmer.nb(nAi ~ Mtnx + (1|group_label), data=d1[d1$Defx == FALSE,])
#summary(mod_nai_1)
s <- summary(mod_nai_1)
#s
me <- exp(s$coefficients['MtnxTRUE', 'Estimate'])
mp <- s$coefficients['MtnxTRUE', 'Pr(>|z|)']
cat(paste('Effect of maintenance manipulation on helper defence during treatments:',
          '\nPreventing maintenance:', 'est:', me, 'p:', mp))


## control trials

# "initial aggression" (effect of treatments on breeder aggression in the initial 6 minutes after treatments)
mod_nab6_1 <- glmer.nb(nAb6 ~ Mtnx*Defx + (1|group_label), data=dc2)
#summary(mod_nab6_1)
mod_nab6_2 <- glmer.nb(nAb6 ~ Mtnx+Defx + (1|group_label), data=dc2)
#summary(mod_nab6_2)
s <- summary(mod_nab6_2)
#s
me <- exp(s$coefficients['MtnxTRUE', 'Estimate'])
mp <- s$coefficients['MtnxTRUE', 'Pr(>|z|)']
de <- exp(s$coefficients['DefxTRUE', 'Estimate'])
dp <- s$coefficients['DefxTRUE', 'Pr(>|z|)']
cat(paste('Effect of treatments on breeder aggression in the initial 6 minutes after treatments (control situation):',
          '\nPreventing maintenance:', 'est:', me, 'p:', mp,
          '\nPreventing defence:    ', 'est:', de, 'p:', dp))

##############################################
